# Supplementary material for: Screening for Low Energy Availability in Male Athletes: Attempted Validation of LEAM-Q
Source: Nutrients. 2022 Apr 29;14(9):1873. doi: 10.3390/nu14091873 (PMC9101736; doi:10.3390/nu14091873)
Supplement: Supplementary file 1 [file nutrients-14-01873-s001.zip]

Archive with 4 entries (4 files):
- Supplement File S1 LEAM Q scoring complete version.pdf
- Supplement File S1 LEAM-Q complete version.pdf
- Supplement File S2 LEAM-Q final.pdf
- Supplement File S2 LEAM-Q scoring key.pdf
